# Supplementary material for: Toward communities as systems: a sequential mixed methods study to understand factors enabling implementation of a skilled birth attendance intervention in Nampula Province, Mozambique
Source: Reprod Health. 2018 Aug 3;15:132. doi: 10.1186/s12978-018-0574-8 (PMC6091088; doi:10.1186/s12978-018-0574-8)
Supplement: Supplementary file 2 — Comparison of implementer perspectives of contextual factors influencing implementation in Upper and Lower Provinces. This table provides a visualization of CFIR constructs that emerged as dominant themes in the Upper and Lower Province cases. The table compares perspectives regarding these constructs and their influence on implementation, with illustrative quotes. (XLSX 48 kb) [file 12978_2018_574_MOESM2_ESM.xlsx]

## Sheet: Sheet1
	Additional File 2. Detailed comparison of implementer perspectives on contextual factors influencing implementation in Upper and Lower Provinces
	This table provides a visualization of CFIR constructs that emerged as dominant themes in the Upper and Lower Province cases. The table compares perspectives regarding these constructs and their influence on implementation, with illustrative quotes. Blue cells indicate respondents perceived the construct positively and/or to have a positive influence on implementation. Yellow cells indicate that …
		Upper Province			Lower Province
	Contextual Factors	Community-based Implementers perspective	Facility-based Implementers	Alignment in perspectives of implementation?	Community-based Implementers	Facility-based Implementers		Alignment in perspectives of implementation?
	Adaptability	Adaptability perceived as relevant and valued:	Adaptability perceived as relevant and valued:	Y	Adaptability perceived as relevant though necessary due to flawed implementation/ imbalance in workload:	Adaptability perceived as relevant and valued:		N
		"[If] TBAs find the [nurse] with a lot of work, [the nurses] allow … TBAs to assist childbirth and advise … and are there to follow if anything abnormal is happening."--TBA	“Before the TBAs just accompanied the pregnant women to the HF, now it’s different, if the pregnant woman wants, the TBA can assist the delivery. …The nurse is in charge. But if the pregnant woman says the TBA can be there, she can.” --Facility manager		“Who assisted her delivery, it was me. [The nurse] only vaccinated her and I did all the work up to the end.” --TBA	"But now I can even leave [TBAs] alone [to] do the delivery, she may attend without any problem, to attend. … [for] what she [does] not know already... [they say] ‘no, no, no, let's call nurse,’ they do it when I'm in prenatal consultation. Between them they can say something [to me]. [If the TBA] … meets a sick [patient] I attend [and if] this is not normal, so together we stay and help the [lab…
					"After assisting the delivery, I clean, I take instruments that are there, scissors and I do treatment, I [set] the child lying. I take and have water to wash the [mother’s] breasts to breastfeed the child. And from there I leave the child's mother and I… [make] porridges to give the mum. ... If it is a patient who complicates me, I will go there and inform the nurse that there is a woman in deli…
	Patient Needs & Resources	Patient Needs valued and perceived as met sufficiently by intervention in implementation:	Patient Needs valued and perceived as met sufficiently by intervention in implementation:	Y	Patient Needs valued but perceived as inconsistently met by intervention's implementation:	Patient Needs valued and perceived as being met sufficiently by intervention's implementation:		N
		“…Anything that may happen will be treated. …People like, because they go to the hospital to have their deliveries, when the child [is sick], soon is submitted to the treatment by the nurses “–TBA	"During the childbirth we stay close to the parturient so that she may not be frightened and as I can say… we counsel her and we encourage her and we tell her that this is like this and what she has to do… we explain how she should do it…" --Nurse		“When I go to call her, the nurse doesn’t come and I attend the delivery alone,... when she comes, for instance, to apply injection, the client, she [says that the client] should pay. You are forced to pay. If you doesn’t have money, the [client] won’t be injected.” -- TBA	“The [TBA] helps [the laboring woman] to be quieter... Yes she helps, she helps [by] talking to her. ... ‘Mom, calm down, calm down, be patient, it will pass, it will pass,’ …” --Nurse
			"When the pregnant woman is in the delivery process [TBAs] help [the beneficiaries] morally. They …are the connect[ing] bond between the pregnant woman and the community.… The pregnant woman feels more protected. ...”–Facility Manager		Patient Needs valued and perceived as upheld by community implementers:
					(+) “If she takes a position that may [be] difficult, I tell her to take another. The woman yes can choose the position, but [if I] can see that the position that the woman [takes] is not advisable, [I] tell [the woman] to [take] another that easily …a woman can drive [out the] baby”. –TBA
	Networks & Communications; Knowledge & Beliefs about the Intervention	Network between community and facility implementers seen as critical facilitator:	Network between community and facility implementers seen as critical facilitator:	Y	Community and facility implementers' network seen as critical but dysfunctional:	Network between community and facility implementers seen as critical facilitator:		N
		"Nowadays the approach has changed in the sense that the TBAs have the duty of taking the expectant mothers to hospital and hand them to the professional nurses in the maternity. So now they take the expectant mothers of the community to the health centre, they work. I mean they work in coordination with health centre personnel.” –TBA	“Well, [I’ve learned from TBAs] how to look after [expecting mothers] for them to be more willing to be [at the facility]. I… there are many TBAs who [have worked in the community] for a long time and I got some of them here. The way they look after the expecting mothers, I can see that it is good to care for them that way so that they may feel more comfortable.”—Nurse		“There are days when [the nurse is] not [there]. When she's at home or has a visitor … I watch the delivery of [my beneficiary]. [The nurse and facility manager] are on the other side and TBAs attend deliveries. …I'm upset, but [it] has been [this way]...” –TBA	"We have good relationship. It can can be hard to tell but we have a good relationship, because any difficulty that [TBAs] have I'm there and they also are there when I have [difficulties], they too, ...I ever had a problem that I was not able to solve, ...with the help of those old [TBAs], they get t﻿o tell me that, eh, when you're done...this is this so, so, so and I learned. So, we work togeth…
		(+)“Both of them, both TBA and nurses always worked together. There in no time she was giving birth at the HU, there was a stranger or someone who said, let me go to work alone and you can work in your turn. They have been working together. They work well.”--Beneficiary	"For me the TBA’s work comes first, if they weren’t doing what they do the pregnant women would never have their delivery in the HF. The deliveries were happening there, in the community. One of the key person that assists the deliveries in the TBA, so they have a great influence where the delivers are taking place. The TBAs are doing a great effort to bring the pregnant women to the HF to have a…		"Is a pity to the TBA, because when she arrives at the health facility is the TBA who does every work and without nurse’s presence… the nurse stays at [home].” --Beneficiary	"… [The difference] is the role of a CLC member ...for example, we are to give this speech, he gives the information: Mom, [have] you heard the advantages [of institutional delivery]? Then it's good when you feel any mother who is about to deliver, goes to the health facility... The community leader is the person who has the most voice in the community. He is heard. ... [I know CLC members are ef…
					Valued, positive perceived network between community implementers
		"In this monthly meeting that we have, we discuss deliveries... [TBAs] report the status of the women referred...in turn, Community leaders... take the written information and we deliver it to the Co-management Committee." -- CLC			"This does not happen by chance, but because of the work that is done at community level. It is not coincidence... It is due to the coordinated work of these actors all... [To achieve this] first of all create a CLC group [of] community leaders, TBAs, animators, health personnel, and involve all the community [influencers]… this coordination group has to be there [and the] TBA, has to be there en…
	Compatibility & Formally Appointed Leaders	Compatibility between previous and new leadership roles seen as facilitating implementation:	Compatibility between previous and new leadership roles seen as facilitating implementations:	Y	Compatibility between previous and new leadership roles seen as facilitating implementation:	Compatibility between previous and new leadership roles seen as facilitating implementation:		Y
		“...When [TBAs] feel resistance from a woman they present the case to the Secretary of the [CLC]…[TBAs] say that there is a woman in place x who does not want to make the institutional birth and the CLC secretary makes a decision....At some point he can even intervene to make her reach the facility... ” --TBA	“One of the key person that assists the deliveries is the TBA, so they have a great influence where the deliveries are taking place.” – Facility Manager		“These [community] women acquire knowledge [from] TBAs, then [CLC] ... When these groups transmit this knowledge, so women start to adhere.” –TBA	“... The God of the community is the CLC. ...If the leader says no we do not want, it means that also the people not make. … you cannot go into any community without first go to the CLC....”—Nurse
		"…Last month we had a situation where …the husband of the pregnant lady, he did not believe she … [needed to deliver in the facility]. [They] came to present the case to the CLC and [we] as members along with the TBAs referred the lady to the health facility.”— CLC member			“I know that in this community there is (xxx) number of pregnant women who are about to give birth, or who are still registering their pregnancies, I know everything. I … organize them in this way. …Women who are leaving and women who are pregnant, [so we know] when it is time for [beneficiaries to] give birth.” –TBA
					"TBAs bring us the data... how many women are pregnant and how many deliveries they have seen. ... [so we] know what is the stats of health [in] our community. " --CLC
	Individual Stage of Change	Committed to sustaining the intervention:	Committed to sustaining the intervention:	Y	Committed to sustaining the intervention though concerned for future due to perceived low commitment by facility counterparts:	Committed to sustaining the intervention:		N
		"We complain but we are working. We are complaining because we are always busy going here and there to create awareness all the time, as you can see my knee is paining due to long distances I have to go to. I do not see anything that reduces [this workload]. On the other hand I can see that some years back women used not to go to the maternities but now they do go and that is the reason I complai…	"First of all, I would like to thank you for noticing what is happening [here]. Not always what the facility does, is noticed. Going straight to the point, we’ve been doing many things. A lot of this comes from the community l﻿evel. Here, in the facility we’ve been doing some talks [with the community implementers] at least twice a week. We always have a talk on a pathologic topic and we also app…		“[The behavior of the nurses] affects [our work]… Because a lot of people are needy. They do not have money. When we say [the woman has to] get money …to get an injection, many say that I don’t have. And [so] it is complicated, ...beneficiaries [go] to other hospitals [to avoid the nurse].”--TBA	“Always we work with these [TBAs] as a link. [The reason] is …that often communities did not want to go to the [facility], sometimes it was for lack of information, sometimes it was out of fear. Because when they say ‘ah, the nurse of the site’ she [fears she] may not be able to say what she feels, but now with the community itself [there], the [TBA] who is present day by day, we can explain and …
		“Through the meetings, we hold meetings, monthly, every fortnight, we hold meetings with the women…without fail.”— CLC member			“[Women] come and ask me to be the witness of their birth, …I cannot clean my farm, I cannot have my meals at home, there is nothing I can do at home I only leave my husband worried and sometimes angry, but I tell him please let me do TBA work, let me go to work… Even if my husband is in bed and very erected, I leave him there in bed and get up and go away [to attend births at the facility].” –TBA
					“I make sensitization speeches, [twice] a month, which... is 15 to 15 days, … 15 to 15 days are also meetings from CLC. The speeches are permanent activities. …It is a permanent activity.” – TBA
